# Supplementary material for: Enhanced Therapeutic Potential of Hybrid Exosomes Loaded with Paclitaxel for Cancer Therapy
Source: Int J Mol Sci. 2024 Mar 25;25(7):3645. doi: 10.3390/ijms25073645 (PMC11012016; doi:10.3390/ijms25073645)
Supplement: Supplementary file 1 [file ijms-25-03645-s001.zip]

Archive with 1 entries (1 files):
- ijms-2918847-supplementary.pdf
